# Supplementary material for: Use of Plasmodium falciparum culture-adapted field isolates for in vitro exflagellation-blocking assay
Source: Malar J. 2015 Jun 4;14:234. doi: 10.1186/s12936-015-0752-x (PMC4464717; doi:10.1186/s12936-015-0752-x)
Supplement: Additional file 1: — Absolute and normalized exflagellation values. Dataset including exflagellation values over days of culture and exflagellation values over time after induction. [file 12936_2015_752_MOESM1_ESM.xlsx]

## Sheet: days of culture
ABSOLUTE values of exflagellation centres
Days of culture	7G8	7G8	7G8	Q188	Q188	Q188	Q206	Q206	Q206	6831	6836
10	0	0	0	0	0	0	0	0	0	0	0
11	ND	ND	ND	0	0	0	0	0	0	ND	ND
12	ND	ND	ND	0	0	0	0	0	0	0	0
13	ND	ND	ND	0	0	0	0	0	0	ND	ND
14	20	40	33	2	0	0	3	0	6	0	0
15	30	42	48	24	42	13	ND	15	34	ND	ND
16	48	37	22	76	53	49	96	ND	68	6	32
17	39	42	34	78	62	56	112	99	88	ND	ND
18	76	47	49	81	64	51	122	84	94	37	49
19	34	35	49	67	52	44	102	92	102	ND	ND
20	15	16	20	53	61	22	85	79	106	4	12
Normalized values of exflagellation centres to the highest value of each culture
Days of culture	7G8	7G8	7G8	Q188	Q188	Q188	Q206	Q206	Q206	6831	6836
10	0	0	0	0	0	0	0	0	0	0	0
11	ND	ND	ND	0	0	0	0	0	0	ND	ND
12	ND	ND	ND	0	0	0	0	0	0	0	0
13	ND	ND	ND	0	0	0	0	0	0	ND	ND
14	26.3158	85.1064	67.3469	2.46914	0	0	2.45902	0	5.66038	0	0
15	39.4737	89.3617	97.9592	29.6296	65.625	23.2143	ND	15.1515	32.0755	ND	ND
16	63.1579	78.7234	44.898	93.8272	82.8125	87.5	78.6885	ND	64.1509	16.2162	65.3061
17	51.3158	89.3617	69.3878	96.2963	96.875	100	91.8033	100	83.0189	ND	ND
18	100	100	100	100	100	91.0714	100	84.8485	88.6792	100	100
19	44.7368	74.4681	100	82.716	81.25	78.5714	83.6066	92.9293	96.2264	ND	ND
20	19.7368	34.0426	40.8163	65.4321	95.3125	39.2857	69.6721	79.798	100	10.8108	24.4898

## Sheet: min after induction
ABSOLUTE values of exflagellation centres
min after induction	7G8	Q188	Q188	Q206	Q206	6836
10	9	0	0	0	0	0
15	45	0	0	12	0	0
16	ND	0	ND	ND	8	ND
17	ND	ND	0	ND	ND	ND
18	ND	13	ND	59	38	28
19	ND	ND	62	ND	ND	ND
20	76	59	ND	96	68	42
22	ND	ND	76	ND	72	ND
24	ND	51	ND	103	ND	ND
26	ND	ND	77	ND	64	38
28	ND	ND	ND	82	ND	ND
30	47	62	82	106	73	39
34	ND	ND	ND	96	54	ND
36	ND	12	34	ND	ND	12
38	ND	ND	ND	68	35	ND
40	39	34	2	84	12	24
Normalized values of exflagellation centres to the highest value of each culture
min after induction	7G8	Q188	Q188	Q206	Q206	6836
10	11.8421	0	0	0	0	0
15	59.2105	0	0	11.3208	0	0
16	ND	0	ND	ND	10.9589	ND
17	ND	ND	0	ND	ND	ND
18	ND	20.9677	ND	55.6604	52.0548	66.6667
19	ND	ND	75.6098	ND	ND	ND
20	100	95.1613	ND	90.566	93.1507	100
22	ND	ND	92.6829	ND	98.6301	ND
24	ND	82.2581	ND	97.1698	ND	ND
26	ND	ND	93.9024	ND	87.6712	90.4762
28	ND	ND	ND	77.3585	ND	ND
30	61.8421	100	100	100	100	92.8571
34	ND	ND	ND	90.566	73.9726	ND
36	ND	19.3548	41.4634	ND	ND	28.5714
38	ND	ND	ND	64.1509	47.9452	ND
40	51.3158	54.8387	2.43902	79.2453	16.4384	57.1429
